# Supplementary material for: Species turnover drives β-diversity patterns across multiple spatial scales of plant-galling interactions in mountaintop grasslands
Source: PLoS One. 2018 May 18;13(5):e0195565. doi: 10.1371/journal.pone.0195565 (PMC5959069; doi:10.1371/journal.pone.0195565)
Supplement: S1 File — (XLSX) [file pone.0195565.s001.xlsx]

## Sheet: Data of richness
Sample points	Richness of plants	Richness of galling insects	Coordinates
PNItatiaia1	9	5	20º 24' 54.9" S e 43º 30' 37.8" WO
PNItatiaia2	9	5	20º 24' 37.2" S e 43º 30' 27.6" WO
PNItatiaia3	8	7	20º 25' 0.9" S e 43º 30' 11.0" WO
PNItatiaia4	7	1	20º 25' 97" S e 43º 29' 56" WO
PNItatiaia5	5	5	20º 25' 47.5" S e 43º 29' 6.2" WO
PNItatiaia6	10	1	24º 25' 53.7" S e 43º 29' 31.8" WO
PNItatiaia7	12	2	20º 26' 10.8" S e 43º 29' 16.6" WO
PNItatiaia8	7	0	20º 24' 27.5" S e 43º 30' 27.2" WO
PNItatiaia9	9	2	20º 26' 19.1" S e 43º 29' 26.3" WO
PNItatiaia10	7	6	20º 26' 16.4" S e 43º 28' 24.4" WO
PEBrigadeiro1	7	6	20º 43' 36,8" S e 42º 28' 48,5" W
PEBrigadeiro2	6	9	20º 43' 25,4" S e 42º 29' 4,7" W
PEBrigadeiro3	15	10	20º 44' 40,4" S e 42º 28' 24,8" W
PEBrigadeiro4	8	7	20º 44' 58,9" S e 42º 28' 16,1" W
PEBrigadeiro5	6	4	20º 41' 27,8" S e 42º 28' 27,6" W
PEBrigadeiro6	16	9	20º 41' 48,3" S e 42º 28' 45,1" W
PEBrigadeiro7	13	12	20º 36' 34,3" S e 42º 23' 14,7" W
PEBrigadeiro8	13	10	20º 36' 37" S e 42º 23' 18,8" W
PEBrigadeiro9	9	9	20º 36' 35" S e 42º 24' 20,5" W
PEBrigadeiro10	7	3	21º 43' 16,5" S e 42º 28' 39,5" W
PEIBitipoca1	19	7	21º 10' 55,7" S e 43º 52' 52,4" W
PEIBitipoca2	11	3	21º 42' 29,2" S e 43º 52' 28,5" W
PEIBitipoca3	12	0	21º 41' 14,3" S e 43º 52' 31,0" W
PEIBitipoca4	5	3	21º 40' 20,5" S e 43º 52' 17,6" W
PEIBitipoca5	8	1	21º 40' 30,2" S e 43º 52' 49,0" W
PEIBitipoca6	6	8	21º 41' 11,7" S e 43º 53' 26,6" W
PEIBitipoca7	12	5	21º 41' 35,6" S e 43º 52' 41,1" W
PEIBitipoca8	12	6	21º 42' 40,1" S e 43º 52' 54,0" W
PEIBitipoca9	9	4	21º 42' 7,4" S e 43º 53' 02,1" W
PEIBitipoca10	9	6	21º 42' 10,6" S e 43º 53' 52,2" W
PNCapa1	7	2	20º 27' 25,3" S e 41º 48' 0,2" W
PNCapa2	5	1	20º 27' 51,9" S e 41º 48' 20,6" W
PNCapa3	9	5	20º 24' 48" S e 41º 50' 5" W
PNCapa4	10	5	20º 24' 56,3" S e 41º 49' 53,7" W
PNCapa5	13	7	20º 28' 3,6" S e 41º 48' 39,7" W
PNCapa6	13	2	20º 27' 20" S e 41º 48' 39,7" W
PNCapa7	8	8	20º 25' 46,5" S e 41º 48' 7,2" W
PNCapa8	9	4	20º 25' 24,4" S e 41º 48' 2,9" W
PNCapa9	7	7	20º 24' 45,7" S e 41º 49' 27,6" W
PNCapa10	11	5	20º 25' 17,2" S e 41º 49' 22,7" W
PESCabral1	13	8	17º 57' 30,5" S e 44º 16' 17.2" W
PESCabral2	10	5	17º 55' 5,7" S e 44º 14' 24.1" W
PESCabral3	15	6	17º 52' 47,8" S e 44º 15' 18.6" W
PESCabral4	20	8	17º 54' 45,9" S e 44º 17' 59.5" W
PESCabral5	17	11	17º 54' 44,1" S e 44º 13' 0,7" W
PESCabral6	15	4	17º 54' 56,5" S e 44º 15' 8,0" W
PESCabral7	13	6	17º 54' 59,0" S e 44º 13' 9,3" W
PESCabral8	18	8	17º 42' 7,8" S e 44º 11' 37,6" W
PESCabral9	10	7	17º 42' 59,6" S e 44º 14' 37,9" W
PESCabral10	18	7	17º 53' 21,9" S e 44º 18' 6,8" W
PERPreto1	15	8	18º 08' 53,8" S e 43º 19' 19,7" WO
PERPreto2	14	11	18º 08' 32,9" S e 43º 19' 6,7" WO
PERPreto3	26	26	18º 08' 8,5" S e 43º 19' 59,6" WO
PERPreto4	16	8	18º 05' 16,6" S e 43º 20' 7" WO
PERPreto5	25	18	18º 06' 34,1" S e 43º 20' 18,1" WO
PERPreto6	11	12	18º 06' 33,4" S e 43º 22' 19" WO
PERPreto7	8	1	18º 10' 57,8" S e 43º 22' 49,3" WO
PERPreto8	15	4	18º 10' 24,1" S e 43º 22' 49,8" WO
PERPreto9	17	16	18º 11' 15,8" S e 43º 19' 36,7" WO
PERPreto10	21	16	18º 10' 38,5" S e 43º 19' 35,5" WO
PEBiribiri1	21	18	18º 10' 56.4" S e 43º 37' 40.1" W
PEBiribiri2	25	13	18º 10' 47.1" S e 43º 38' 37.5" W
PEBiribiri3	16	4	18º 8' 13.8" S e 43º 38' 29.5" W
PEBiribiri4	10	8	18º 8' 8.6" S e 43º 35' 20.3" W
PEBiribiri5	20	10	18º 11' 15.6" S e 43º 35' 57.8" W
PEBiribiri6	8	7	18º 5' 24.1" S e 43º 33' 14.9" W
PEBiribiri7	9	7	18º 5' 8.7" S e 43º 34' 19.1" W
PEBiribiri8	14	4	18º 9' 42.2" S e 43º 32' 48.9" W
PEBiribiri9	11	9	18º 9' 50.4" S e 43º 31' 22.8" W
PEBiribiri10	17	13	18º 10' 3.1" S e 43º 31' 53.4" W
PEGmogol1	9	7	16º 31' 37.9" S e 42º 53' 53.8" W
PEGmogol2	14	10	16º 31' 16" S e 42º 54' 18.2" W
PEGmogol3	10	3	16º 33' 0,4" S e 42º 53' 25.8" W
PEGmogol4	8	2	16º 35' 36,1" S e 42º 57' 39.8" W
PEGmogol5	16	4	16º 35' 33,6" S e 42º 57' 23.3" W
PEGmogol6	11	1	16º 21' 30,4" S e 42º 52' 41.9" W
PEGmogol7	11	4	16º 21' 32,5" S e 42º 52' 31.0" W
PEGmogol8	14	3	16º 21' 48,6" S e 42º 52' 22.9" W
PEGmogol9	13	6	16º 35' 34,5" S e 42º 54' 26.1" W
PEGmogol10	10	8	16º 35' 23,8" S e 42º 54' 47.8" W
PEItacolomi1	12	12	20º 24' 54.9" S e 43º 30' 37.8" WO
PEItacolomi2	19	14	20º 24' 37.2" S e 43º 30' 27.6" WO
PEItacolomi3	12	15	20º 25' 0.9" S e 43º 30' 11.0" WO
PEItacolomi4	14	18	20º 25' 97" S e 43º 29' 56" WO
PEItacolomi5	17	14	20º 25' 47.5" S e 43º 29' 6.2" WO
PEItacolomi6	8	12	24º 25' 53.7" S e 43º 29' 31.8" WO
PEItacolomi7	13	5	20º 26' 10.8" S e 43º 29' 16.6" WO
PEItacolomi8	15	18	20º 24' 27.5" S e 43º 30' 27.2" WO
PEItacolomi9	19	12	20º 26' 19.1" S e 43º 29' 26.3" WO
PEItacolomi10	14	11	20º 26' 16.4" S e 43º 28' 24.4" WO
RPPNCaraça1	21	13	20º 06' 16.1" S e 43º 30' 5.2" WO
RPPNCaraça2	19	15	20º 06' 19.6" S e 43º 30' 30.5" WO
RPPNCaraça3	11	15	20º 06' 22" S e 43º 30' 44.7" WO
RPPNCaraça4	14	16	20º 06' 23.6" S e 43º 30' 41.7" WO
RPPNCaraça5	25	26	20º 04' 55.9" S e 43º 30' 12.8" WO
RPPNCaraça6	15	9	20º 06' 33.9" S e 43º 27' 36" WO
RPPNCaraça7	13	4	20º 06' 34.6" S e 43º 27' 8.2" WO
RPPNCaraça8	16	12	20º 06' 20.1" S e 43º 07' 49.6" WO
RPPNCaraça9	24	15	20º 04' 35.6" S e 43º 30' 45.6" WO
RPPNCaraça10	24	11	20º 05' 19,9" S e 43º 30' 1.6" WO
PESOBranco1	12	12	20º 30' 17.2" S e 43º 38' 3.9" WO
PESOBranco2	6	3	20º 29' 04.2" S e 43º 42' 1.1" WO
PESOBranco3	13	13	20º 28' 09.1" S e 43º 35' 02.5" WO
PESOBranco4	14	13	20º 27' 41.6" S e 43º 35' 06.9" WO
PESOBranco5	16	7	20º 27' 16.9" S e 43º 35' 20.1" WO
PESOBranco6	17	10	20º 27' 10.7" S e 43º 35' 8.1" WO
PESOBranco7	21	20	20º 28' 45.2" S e 43º 35' 26.9" WO
PESOBranco8	22	9	20º 30' 13.3" S e 43º 36' 46.0" WO
PESOBranco9	15	10	20º 30' 20.3" S e 43º 36' 21.9" WO
PESOBranco10	17	16	67º 28' 15.3" S e 43º 35' 58.5" WO

## Sheet: List of plant species
Family	Specie
Verbenaceae	Lantana_lilacina
Melastomataceae	Leandra_glazioviana
Melastomataceae	Tibouchina_grandifolia
Sterculiaceae	Waltheria_indica
Salicaceae	Abatia_americana
Asteraceae	Achyrocline_alata
Asteraceae	Achyrocline_albicans
Asteraceae	Achyrocline_satureioides
Fabaceae	Acosmium_brachystachyum
Asteraceae	Acritopappus_irwinii
Asteraceae	Acritopappus_longifolius
Asteraceae	Acritopappus_sp
Eriocaulaceae	Actinocephalus_bongardii
Verbenaceae	Aegiphila_klotzschiana
Ericaceae	Agarista oleifolia
Asteraceae	Ageratum_fastigiatum
Asteraceae	Ageratum_myriadenia
Asteraceae	Agrianthus_microlicioides
Rubiaceae	Alibertia_sessilis
Rubiaceae	Alibertia_sp.
Amaryllidaceae	Alstroemeria_isabellina
Annonaceae	Annona_sp.
Apocynaceae	Aspidosperma_tomentosum
Asteraceae	Aspilia_foliosa
Asteraceae	Aspilia_fruticosa
Asteraceae	Aspilia_jolyana
Fabaceae	Astragallus_sp.
Asteraceae	Baccharis calvescens
Asteraceae	Baccharis glaziovii
Asteraceae	Baccharis ramosissima
Asteraceae	Baccharis_ reticularia
Asteraceae	Baccharis_aracatubensis
Asteraceae	Baccharis_brevifolia
Asteraceae	Baccharis_dubia
Asteraceae	Baccharis_elliptica
Asteraceae	Baccharis_itatiaiae
Asteraceae	Baccharis_leptocephala
Asteraceae	Baccharis_myriocephala
Asteraceae	Baccharis_organensis
Asteraceae	Baccharis_platypoda
Asteraceae	Baccharis_primanthoides
Asteraceae	Baccharis_pseudomyriocephala
Asteraceae	Baccharis_punctulata
Asteraceae	Baccharis_salzmannii
Asteraceae	Baccharis_serrulata
Asteraceae	Baccharis_sp.
Asteraceae	Baccharis_stylosa
Asteraceae	Baccharis_tarchonanthoides
Asteraceae	Baccharis_trimera
Asteraceae	Baccharis_uncinella
Asteraceae	Bacharis_minutiflora
Malpighiaceae	Banisteriopsis_angustifolia
Malpighiaceae	Banisteriopsis_campestris
Malpighiaceae	Banisteriopsis_laevifolia
Malpighiaceae	Banisteriopsis_malifolia
Malpighiaceae	Banisteriopsis_oxyclada
Velloziaceae	Barbacenia_sp.
Fabaceae	Bauhinia_acuruana
Fabaceae	Bauhinia_sp.
Asteraceae	Bidens_graveolens
Asteraceae	Bidens_sp.
Myrtaceae	Blepharocalyx_salicifolius
Rubiaceae	Bohreria_verticillata
Rubiaceae	Borreria_brachystemonioides
Rubiaceae	Borreria_capitata
Rubiaceae	Borreria_latifolia
Rubiaceae	Borreria_sp.
Arecaceae	Butia_sp.
Malpighiaceae	Byrsonima _variabilis
Malpighiaceae	Byrsonima_angustifolia
Malpighiaceae	Byrsonima_arctostaphylloides
Malpighiaceae	Byrsonima_clausseniana
Malpighiaceae	Byrsonima_coccolobifolia
Malpighiaceae	Byrsonima_crassa
Malpighiaceae	Byrsonima_dealbata
Malpighiaceae	Byrsonima_ferruginea
Malpighiaceae	Byrsonima_guilleminiana
Malpighiaceae	Byrsonima_pachyphylla
Malpighiaceae	Byrsonima_sp1
Malpighiaceae	Byrsonima_sp2
Malpighiaceae	Byrsonima_variabilis
Meliaceae	Cabralea_canjerana
Meliaceae	Cabralea_sp.
Asteraceae	Calea_fruticosa
Fabaceae	Calliandra_asplenioides
Fabaceae	Calliandra_diademata
Melastomataceae	Cambessedesia _hilariana
Melastomataceae	Cambessedesia a_sp.
Melastomataceae	Cambessedesia _espora
Myrtaceae	Campomanesia_cyaneae
Myrtaceae	Campomanesia_rufa
Fabaceae	Camptosema_grao-mogolense
Caryocaraceae	Caryocar_brasiliense
Flacourtiaceae	Casearea_sp.
Fabaceae	Chamaecrista_cathartica
Fabaceae	Chamaecrista_catharticoides
Fabaceae	Chamaecrista_chrsysocephala
Fabaceae	Chamaecrista_cinerascens
Fabaceae	Chamaecrista_claussenii
Fabaceae	Chamaecrista_cotinifolia
Fabaceae	Chamaecrista_desvauxii
Fabaceae	Chamaecrista_filicifolia
Fabaceae	Chamaecrista_geminata
Fabaceae	Chamaecrista_multiseta
Fabaceae	Chamaecrista_ramosa
Fabaceae	Chamaecrista_repens
Asteraceae	Chaptalia_sp.
Asteraceae	Chionolaena_capitata
Rubiaceae	Chomelia_ribesioides
Asteraceae	Choromalaena_cylindocephala
Asteraceae	Choromalaena_sp.
Asteraceae	Chromolaena cylindrocephala
Asteraceae	Chromolaena_barbacensis
Asteraceae	Chromolaena_horminoides
Asteraceae	Chromolaena_multiflosculosa
Poaceae	Chusquea_pinifolia
Poaceae	Chusquea_heterophylla
Lauraceae	Cinnamomum _haussknechtii
Menispermaceae	Cissampelos_andromorpha
Melastomataceae	Clidemia_urceolata
Genthianaceae	Climacodon_pulcherrimus
Clusiaceae	Clusia_sp
Rubiaceae	Coccocypselum_aureum
Polygonaceae	Coccoloba _sp.
Polygonaceae	Coccoloba_acrostichoides
Bixaceae	Cochlospermum_regium
Connaraceae	Connarus_suberosus
Boraginaceae	Cordia_verbenacea
Rubiaceae	Cordiera_concolor
Chrysobalanaceae	Coupeia_sp.
Fabaceae	Crotalaria_flavicoma
Euphorbiaceae	Croton_buxifolius
Euphorbiaceae	Croton_campestris
Euphorbiaceae	Croton_dichrous
Euphorbiaceae	Croton_migrans
Euphorbiaceae	Croton_myrsinites
Euphorbiaceae	Croton_splendidus
Euphorbiaceae	Croton_staechadis
Euphorbiaceae	Croton_timandroides
Euphorbiaceae	Croton_vestitus
Asteraceae	Crysantamus_sp.
Sapindaceae	Cupania_vernalis
Lythraceae	Cuphea_ericoides
Lythraceae	Cuphea_pseudovaccinium
Lythraceae	Cuphea_sessilifolia
Lythraceae	Cuphea_sp.
Asteraceae	Cyrtocymura_scorpioides
Fabaceae	Dalbergia_miscolobium
Fabaceae	Dalbergia_sp.
Asteraceae	Dasyphyllum_candolleanum
Asteraceae	Dasyphyllum_fodinarum
Dilleniaceae	Davilla_elliptica
Rubiaceae	Declieuxia_cordigera
Asteraceae	Dendrophorbium_pellucidinervis
Araliaceae	Didymopanax_macrocarpum
Araliaceae	Didymopanax_macrocarpus
Rubiaceae	Diodia_sp.
Rubiaceae	Diodia_teres
Ebenaceae	Diospyros_ketun
Ebenaceae	Diospyros_sp.
Lythraceae	Diplusodon_buxifolius
Lythraceae	Diplusodon_helianthemifolius
Lythraceae	Diplusodon_hexander
Lythraceae	Diplusodon_puberulus
Lythraceae	Diplusodon_sp.
Lythraceae	Diplusodon_uninervius
Apocynaceae	Ditassa_decussata
Apocynaceae	Ditassa_ditassoides
Apocynaceae	Ditassa_fasciculata
Apocynaceae	Ditassa_hemipogonoides
Apocynaceae	Ditassa_laevis
Apocynaceae	Ditassa_mucronata
Apocynaceae	Ditassa_sp.
Winteraceae	Drimys_winteri
Annonaceae	Duguetia_furfuracea
Orchidaceae	Epidendrum_secundum
Orchidaceae	Epidendrum_sp.
Asteraceae	Eremanthus_erythropappus
Lamiaceae	Eriope_foetida
Lamiaceae	Eriope_hypoleuca
Lamiaceae	Eriope_macrostachya
Fabaceae	Eriosema sp.
Erythroxylaceae	Erythroxylum_amplifolium
Erythroxylaceae	Erythroxylum_campestre
Erythroxylaceae	Erythroxylum_sp.
Erythroxylaceae	Erythroxylum_suberosum
Erythroxylaceae	Erythroxylum_vacciniifolium
Escalloniaceae	Escallonia_bifida
Escalloniaceae	Escallonia_farinacea
Scrophulariaceae	Esterhazia splendida
Scrophulariaceae	Esterhazya_eitenorum
Scrophulariaceae	Esterhazya_macrodonta
Scrophulariaceae	Esterhazya_splendida
Myrtaceae	Eugenia_bimarginata
Myrtaceae	Eugenia_punicifolia
Asteraceae	Eupatorium_adenolepsis
Asteraceae	Eupatorium_amphidictyum
Asteraceae	Eupatorium_horminoides
Asteraceae	Eupatorium_laeve
Asteraceae	Eupatorium_laevigatum
Asteraceae	Eupatorium_sp.
Asteraceae	Eupatorium_vautherianum
Euphorbiaceae	Euphorbia_phosphorea
Euphorbiaceae	Euphorbia_sp.
Euphorbiaceae	Euphorbiaceae_sp.
Moraceae	Ficus_sp.
Onagraceae	Fuchsia_regia
Fabaceae	Galactia_sp.
Rubiaceae	Galianthe_peruviana
Rubiaceae	Galium_hypocarpium
Ericaceae	Gaultheria eriophylla
Ericaceae	Gaultheria_bradeana
Ericaceae	Gaultheria_myrtilloides
Ericaceae	Gaultheria_serrata
Ericaceae	Gaylussacia_decipiens
Ericaceae	Gaylussacia_hispida
Ericaceae	Gaylussacia_montana
Ericaceae	Gaylussacia_pinifolia
Ericaceae	Gaylussacia_reticulata
Ericaceae	Gaylussacia_rugosa
Ericaceae	Gaylussacia_virgata
Asteraceae	Gochnatia_sp.
Asteraceae	Graphistylis dichroa
Asteraceae	Grazielia_gaudichaudeana
Asteraceae	Grazielia_intermedia
Nyctaginaceae	Guapira_graciliflora
Nyctaginaceae	Guapira_noxia
Annonaceae	Guatteria_villosissima
Apocynaceae	Hancornia_speciosa
Rutaceae	Helietta_glaziovii
Lamiaceae	Hesperozygis_myrtoides
Asteraceae	Heterocondylus_amphydictius
Malpighiaceae	Heteropteris_byrsonimifolia
Malpighiaceae	Heteropteris_martiana
Malpighiaceae	Heteropterys_arenaria
Rubiaceae	Hillia_sp.
Apocynaceae	Himatanthus_obovatus
Clusiaceae	Hipericum_sp.
Chrysobalanaceae	Hirtella _floribunda
Chrysobalanaceae	Hirtella_sp.
Asteraceae	Hololepis_pedunculata
Lamiaceae	Hyptidendron_asperrimum
Lamiaceae	Hyptidendron_rhabdocalyx
Lamiaceae	Hyptis racemulosa
Lamiaceae	Hyptis_amaurocauloe
Lamiaceae	Hyptis_carpinifolia
Lamiaceae	Hyptis_crenata
Lamiaceae	Hyptis_eriophylla
Lamiaceae	Hyptis_glomerata
Lamiaceae	Hyptis_lacunosa
Lamiaceae	Hyptis_lippioides
Lamiaceae	Hyptis_lomalophylla
Lamiaceae	Hyptis_monticola
Lamiaceae	Hyptis_passerina
Lamiaceae	Hyptis_proteoides
Aquifoliaceae	Ilex_aniara
Aquifoliaceae	Ilex_brasiliensis
Aquifoliaceae	Ilex_loranthoides
Aquifoliaceae	Ilex_theezans
Fabaceae	Inga_sp.
Bignoniaceae	Jacaranda_caroba
Bignoniaceae	Jacaranda_paucifoliata
Clusiaceae	Kielmeyera_coriacea
Clusiaceae	Kielmeyera_petiolaris
Clusiaceae	Kielmeyera_rubrifolia
Clusiaceae	Kielmeyera_sp.
Asteraceae	Koanophyllon _adamantium
Asteraceae	Koanophyllon _hebecladum
Asteraceae	Koanophyllon _thysanolepis
Krameriaceae	Krameria_tomentosa
Clusiaceae	Kielmeyera _regalis
Lythraceae	Lafoensia_sp.
Lythraceae	Lafoensia_pacari
Verbenaceae	Lantana_hypoleuca
Verbenaceae	Lantana_sp.
Melastomataceae	Lavoisiera_compta
Melastomataceae	Lavoisiera_crassifolia
Melastomataceae	Lavoisiera_sp.
Melastomataceae	Leandra_aurea
Melastomataceae	Leandra_confusa
Melastomataceae	Leandra_eichleri
Melastomataceae	Leandra_erostrata
Melastomataceae	Leandra_faveolata
Melastomataceae	Leandra_sulfurea
Asteraceae	Lepidaploa helophila
Asteraceae	Lepidaploa_adamantium
Asteraceae	Lepidaploa_argyrotricha
Asteraceae	Lepidaploa_elegans
Asteraceae	Lepidaploa_lilacina
Asteraceae	Lepidaploa_rufogrisea
Asteraceae	Lepidaploa_warmingiana
Asteraceae	Lessingianthus_coriaceus
Asteraceae	Lessingianthus_hoveaefolius
Asteraceae	Lessingianthus_linearifolius
Asteraceae	Lessingianthus_tomentellus
Asteraceae	Lessingianthus_vepretorum
Asteraceae	Lessinginanthus_pychnostachius
Ericaceae	Leucothoe_intermedia
Ericaceae	Leucothoe_laxiflora
Ericaceae	Leucothoe_pulchra
Ericaceae	Leucothoe_subrotunda
Chrysobalanaceae	Licania_humilis
Chrysobalanaceae	Licania_nitida
Asteraceae	Lychnophora_ericoides
Verbenaceae	Lippia elegans
Verbenaceae	Lippia_microphylla
Verbenaceae	Lippia_pohliana
Verbenaceae	Lippia_pseudo-thea
Verbenaceae	Lippia_rotundifolia
Verbenaceae	Lippia_sp.
Asteraceae	Lucilia_lycopodioides
Asteraceae	Lychnophora_passerina
Asteraceae	Lychnophora_ramosissima
Asteraceae	Lychnophora_salicifolia
Asteraceae	Lychnophora_tomentosa
Asteraceae	Lychnophora_trichocarpha
Asteraceae	Lychnophora_uniflora
Asteraceae	Lychnophoriopsis_heterotheca
Lycopodiaceae	Lycopodium_thyoides
Melastomataceae	Macairea_radula
Fabaceae	Machaerium_opacum
Apocynaceae	Mandevilla_sp.
Euphorbiaceae	Manihot_tripartita
Euphorbiaceae	Maprounea_guianensis
Melastomataceae	Marcetia_hatschbachii
Melastomataceae	Marcetia_hirsuta
Melastomataceae	Marcetia_sincorensis
Melastomataceae	Marcetia_taxifolia
Sapindaceae	Matayba_marginata
Convolvulaceae	Merremia_tomentosa
Convolvulaceae	Jacquemontia_sp.
Melastomataceae	Miconia_albicans
Melastomataceae	Miconia_cinerascens
Melastomataceae	Miconia_coralina
Melastomataceae	Miconia_ligustrifolia
Melastomataceae	Miconia_ligustroides
Melastomataceae	Miconia_sp.
Melastomataceae	Miconia_sp2
Melastomataceae	Miconia_stenostachya
Melastomataceae	Microlicia_acuminata
Melastomataceae	Microlicia_arenaliaefolia
Melastomataceae	Microlicia_cardiophora
Melastomataceae	Microlicia_confertiflora
Melastomataceae	Microlicia_crenulata
Melastomataceae	Microlicia_doryphylla
Melastomataceae	Microlicia_euphorbioides
Melastomataceae	Microlicia_fasciculata
Melastomataceae	Microlicia_graveolens
Melastomataceae	Microlicia_isophylla
Melastomataceae	Microlicia_multicaulis
Melastomataceae	Microlicia_sp.1
Melastomataceae	Microlicia_suborbicularia
Melastomataceae	Microlicia_viminalis
Asteraceae	Mikania_glabra
Asteraceae	Mikania_glauca
Asteraceae	Mikania_leiolaena
Asteraceae	Mikania_nummularia
Asteraceae	Mikania_oblongifolia
Asteraceae	Mikania_parviflora
Asteraceae	Mikania_reticularia
Fabaceae	Mimosa_conferta
Fabaceae	Mimosa_foliolosa
Fabaceae	Mimosa_itatiaiensis
Fabaceae	Mimosa_polycarpa
Fabaceae	Mimosa_sp.
Myrtaceae	Myrceugenia_alpigena
Myrtaceae	Myrceugenia_sp.
Myrtaceae	Myrcia_guianensis
Myrtaceae	Myrcia_montana
Myrtaceae	Myrcia_rufipes
Myrtaceae	Myrcia_tomentosa
Myrsinaceae	Myrsine coriacea
Myrsinaceae	Myrsine_congesta
Myrsinaceae	Myrsine_emarginella
Myrsinaceae	Myrsine_sp.
Lauraceae	Ocotea_corymbosa
Lauraceae	Ocotea_glauciana
Lauraceae	Ocotea_lancifolia
Lauraceae	Ocotea_tristis
Dilleniaceae	Ouratea_americana
Oxalidaceae	Oxalis confertissima
Oxalidaceae	Oxalis_hirsutissima
Eriocaulaceae	Paepalanthus_falcifolius
Eriocaulaceae	Paepalanthus_hilairei
Gesneriaceae	Paliavana_sericiflora
Rubiaceae	Palicourea_rigida
Malvaceae	Pavonia_grazielae
Malpighiaceae	Peixotoua_cipoana
Piperaceae	Peperomia_galioides
Fabaceae	Periandra_mediterranea
Santalaceae	Pheradendron_crassips
Asteraceae	Philodendrum_sp.
Phyllanthaceae	Phyllanthus_lagoensis
Phyllanthaceae	Phyllanthus_lathyroides
Phyllanthaceae	Phyllanthus_sp.
Asteraceae	Piptocarpha_axillaris
Asteraceae	Piptocarpha_reitziana
Asteraceae	Piptocarpha_rotundifolia
Asteraceae	Piptolepis_ericoides
Asteraceae	Piptolepis_martiana
Celastraceae	Plenckia_populnea
Polygonaceae	Polygonaceae_sp
Asteraceae	Porophyllum_lineare
Rubiaceae	Pouteria_rigida
Rubiaceae	Pouteria_torta
Proteaceae	Protium_sp.
Asteraceae	Pseudobrickellia_angustissima
Rubiaceae	Psychotria_alto-macahensis
Rubiaceae	Psychotria_sp.
Rubiaceae	Psychotria_vellosiana
Rubiaceae	Psylocarpus_laricoides
Rubiaceae	Psylocarpus_sp.
Dennstaldtaliaceae	Pteridium_arachnoideum
Vochysiaceae	Qualea_cordata
Vochysiaceae	Qualea_dichotoma
Vochysiaceae	Qualea_multiflora
Vochysiaceae	Qualea_sp.
Myrsinaceae	Rapanea_sp.
Rubiaceae	Remijia_ferruginea
Rhamanaceae	Rhamnus_sphaerosperma
Proteaceae	Roupala sp.
Proteaceae	Roupala_brasiliensis
Proteaceae	Roupala_montana
Rubiaceae	Sabicea_brasiliensis
Rubiaceae	Sabicea_cana
Ochinaceae	Sauvagesia_ericoides
Araliaceae	Schefflera_macrocarpum
Anacardiaceae	Schinus_terebinthifolius
Euphorbiaceae	Sebastiania_glandulosa
Euphorbiaceae	Sebastiania_marginata
Euphorbiaceae	Sebastiania_nummularifolia
Euphorbiaceae	Sebastiania_salicifolia
Asteraceae	Senecio brasiliensis
Asteraceae	Senecio_colpodes
Fabaceae	Senna organensis
Fabaceae	Senna_rugosa
Fabaceae	Senna_sp.
Malvaceae	Sida_odorata
Gesneriaceae	Sinningia_sp.
Gesneriaceae	Sinningia_magnifica
Smilacaceae	Smilax_brasiliensis
Smilacaceae	Smilax_campestris
Solanaceae	Solanum_cladothrichum
Solanaceae	Solanum_swartzianum
Annonaceae	Annonaceae_sp.
Aquifoliaceae	Aquifoliaceae_sp.
Arecaceae	Arecaceae_sp.
Asteraceae	Aspilia_sp.
Asteraceae	Mikania_sp.
Asteraceae	Asteraceae_sp.
Bromeliaceae	Bromeliaceae_sp.
Campanulaceae	Campanulaceae_sp.
Chrysobalanaceae	Chrysobalanaceae_sp.
Connaraceae	Connaraceae_sp.
Erythroxylaceae	Erythroxylaceae_sp.
Euphorbiaceae	Croton_sp.
Fabaceae	Fabaceae_sp.
Flacourtiaceae	Flacourtiaceae_sp.
Gesneriaceae	Gesneriaceae_sp.
Lamiaceae	Lamiaceae_sp.
Lauraceae	Lauraceae_sp.
Malpighiaceae	Malpighiaceae_sp.
Melastomataceae	Leandra_sp.
Meliaceae	Meliaceae_sp.
Moraceae	Moraceae_sp.
Myrsinaceae	Myrsinaceae_sp.
Euphorbiaceae	Sebastiania_sp.
Myrtaceae	Myrtaceae_sp.
Rubiaceae	Rubiaceae_sp.
Rutaceae	Rutaceae_sp.
Solanaceae	Solanaceae_sp.
Urticaceae	Urticaceae_sp.
Verbenaceae	Verbenaceae_sp1
Vochysiaceae	Vochysiaceae_sp.
Lamiaceae	Hyptis _sp.1
Lamiaceae	Hyptis _sp.2
Melastomataceae	Melastomataceae_sp.
Orchidaceae	Orchidaceae_sp.
Velloziaceae	Velloziaceae_sp.
Verbenaceae	Verbenaceae_sp2
Verbenaceae	Stachytarpheta_glabra
Verbenaceae	Stachytarpheta_martiana
Verbenaceae	Stachytarpheta_sp.
Asteraceae	Stenophalium_chionaea
Asteraceae	Stevia_clausseni
Malpighiaceae	Stigmaphyllon_sp.
Fabaceae	Stryphnodendron_adstringens
Asteraceae	Symphyopappus_brasiliensis
Asteraceae	Symphyopappus_decussatus
Asteraceae	Symphyopappus_itatiayensis
Asteraceae	Symphyopappus_reticulatus
Asteraceae	Symphyopappus_sp
Symplocaceae	Symplocos_falcata
Bignoniaceae	Tabebuia_ochracea
Bignoniaceae	Tabebuia_pumila
Bignoniaceae	Tabebuia_sp1
Bignoniaceae	Tabebuia_sp2
Pentaphyllacaceae	Ternstroemia_brasiliensis
Malpighiaceae	Tetrapterys_microphilla
Melastomataceae	Tibouchina_sp.
Melastomataceae	Tibouchina_arenaria
Melastomataceae	Tibouchina_collina
Melastomataceae	Tibouchina_elegans
Melastomataceae	Tibouchina_faveolata
Melastomataceae	Tibouchina_heteromalla
Melastomataceae	Tibouchina_hospita
Melastomataceae	Tibouchina_martiusiana
Melastomataceae	Tibouchina_multiflora
Melastomataceae	Tibouchina_parviflora
Melastomataceae	Tibouchina_rubiginosa
Melastomataceae	Tibouchina_semidecandra
Melastomataceae	Tibouchina_valtherii
Rubiaceae	Tocoyena_formosa
Melastomataceae	Trembleya_laniflora
Melastomataceae	Trembleya_parviflora
Asteraceae	Trichogonia_hirtiflora
Asteraceae	Trichogonia_villosa
Turneraceae	Turnera_sp.
Asteraceae	Vanillosmopsis_erythropappa
Velloziaceae	Vellozia sp.
Velloziaceae	Vellozia_compacta
Velloziaceae	Vellozia_variegata
Verbenaceae	Verbena_hirta
Asteraceae	Vernonanthura_westiniana
Asteraceae	Vernonia_brevifolia
Asteraceae	Vernonia_holosericea
Asteraceae	Vernonia_nudiflora
Asteraceae	Vernonia_scorpioides
Asteraceae	Vernonia_sp.
Asteraceae	Vernonia_westiniana
Asteraceae	Vittetia_orbiculata
Vochysiaceae	Vochsia_discolor
Vochysiaceae	Vochsia_thyrsoidea
Vochysiaceae	Vochysia_eliptica
Vochysiaceae	Vochysia_rufa
Vochysiaceae	Vochysia_sp.
Cunnonaceae	Weinmannia humilis
